# Supplementary material for: Regulation of glial size by eicosapentaenoic acid through a novel Golgi apparatus mechanism
Source: PLoS Biol. 2020 Dec 28;18(12):e3001051. doi: 10.1371/journal.pbio.3001051 (PMC7793280; doi:10.1371/journal.pbio.3001051)
Supplement: S1 Data — (XLSX) [file pbio.3001051.s010.xlsx]

## Sheet: Fig. 1
C
			Ctrl					eas-1(yad70)
		(% Defect)	L1	L4	D1	D2	D3	L1	L4	D1	D2	D3
	Replicate	1	0	0	0	0	0	0	88	85.9649	100	100
		2	0	0	0	0	0	0	88	87.234	100	100
		3	0	0	0	0	0	0	88	93.1034	100	100
D	L1		L4		D1		D2		D3
Volume (um3)	Ctrl	eas-1	Ctrl	eas-1	Ctrl	eas-1	Ctrl	eas-1	Ctrl	eas-1
	354	348	933	1238	1889	6139	1770	7288	3163	19193
	464	355	788	2242	2325	3917	4881	11839	3472	14921
	465	179	974	1760	3588	6800	3990	13132	2300	7990
	213	314	711	2096	2967	3721	3742	17265	4426	13784
	505	199	1431	2037	3162	3914	1959	13531	6152	11569
	289	183	892	2048	1697	4048	3306	8377	4262	17877
	470	425	790	1590	2609	6617	4296	9751	3544	9861
	480	389	963	1479	2605	3857	1885	8008	2951	13352
	371	412	902	1601	1213	3513	2092	13075	2692	14709
	535	340	936	1909	1642	4852	2106	16413	2054	16170
							2561	8294
							2932	12843
							3344	8633
							3167	13624
							2400	8776
							3876

## Sheet: Fig. 2
A	Ctrl	eas-1(yad70)	eas-1+Peas-1::eas-1	eas-1+Pdpy-30::eas-1	eas-1+Pf53f4.13::eas-1	eas-1+Pf53f4.13::GOLT1B	eas-1(yad83)
Defects (%)	0	100	0	3.44828	0	27.451	100
	0	100	0	2.08333	1.63934	18.4615	100
	0	100	4.54545	2	3.07692	12.2807	100
B	Ctrl	eas-1(yad70)	eas-1+Peas-1::eas-1(WT)	eas-1+Peas-1::eas-1(C Del)	eas-1+Peas-1::eas-1(D131A)	eas-1+Peas-1::eas-1(human C)
Defects (%)	0	100	0	82.8947	96.0784	5.55556
	0	100	0	87.6923	98.6842	18.9655
	0	100	4.54545	88.8889	94	6.66667
C	Ctrl	eas-1	sec-1	sar-1
Defects (%)	0	88.1	0	0
	0	95.7	0	0
	0	94.4	0	0
D
Volume (um3)	Ctrl	eas-1	sec-1
	1245	6682	1992
	1356	5822	2028
	1465	10394	1773
	1851	7594	1672
	1020	9596	1370
	1556	14413	1553
	1684	5099	1398
	1379	8700	1782
	1671	4506	1264
	1648	6758	1449
G			eas-1(yad70)				eas-1(yad70)+Phsp::eas-1
Defects (%)		Heat shock timing	No heat shock	Embryo	L1	D1	No heat shock	Embryo	L1	D1
	Replicate	1	100	100	100	100	93.8	94.6	97	54.2
		2	100	100	100	100	94.7	91.1	94.6	51
		3	100	100	100	100	93.7	95.5	95.2	52.2

## Sheet: Fig.3 
A	Ctrl	eas-1(yad70)	eas-1(yad70);rnf-145(yad79)	eas-1(yad70);rnf-145(yad110)	eas-1(yad70);rnf-145(tm6312)
Defects (%)	0	100	16	13	12
	0	100	30.6	12.9	12.7
	0	100	33.3	13.3	12.7
B	Ctrl	eas-1(yad70)	rnf-145(yad110)	eas-1(yad70);rnf-145(yad110)
Volume (um3)	1770	7288	2311	2545
	4981	10739	2160	2669
	3990	13132	3070	2710
	3942	16865	2167	3486
	1959	12030	2241	2603
	3306	8976	2260	1683
	4296	10251	1820	3102
	1885	8208	2071	3651
	2092	10074	1253	3217
	1886	15913	1372	3136
			2351
			2496
			1707
			1864
			2032
			2985
			1924
			1803
			1702
C	Ctrl	eas-1(yad70)	eas-1(yad70);rnf-145(yad110)	eas-1(yad70);rnf-145(yad110)+Prnf-145::rnf-145	eas-1(yad70);rnf-145(yad110)+Pf53f4.13::rnf-145
Defects (%)	0	100	12	94	98.1
	0	100	12.6	100	92.3
	0	100	11.9	98.4	100
C	eas-1(yad70)	sbp-1(ep79)	eas-1(yad70);sbp-1(ep79)	eas-1(yad70);rnf-145(yad110)	eas-1(yad70);rnf-145(yad110);sbp-1(ep79)
Defects (%)	100	0	100	12	100
	100	0	100	12.6	100
	100	0	100	11.9	100
D	Collocalization (%)	mCherry::SBP-1	SBP-1::mCherry
		5.26316	55.8824
		8	60
		0	59.4595
		3.125	54.7619

## Sheet: Fig. 4
E	Ctrl		eas-1(yad70)
Collocalization (%)	L1	D1	L1	D1
	100	4.87805	100	100
	100	11.7647	100	100
	100	6.52174	100	96
	100	2.7027	100	100
	100	6.97674	100	96.6667
F	Ctrl		eas-1(yad70)
Collocalization (%)	L1	D1	L1	D1
	5	97.561	2.94118	5.26316
	0	94.2308	0	7.93651
	0	91.6667	0	4.08163
		97.5		1.78571

## Sheet: Fig. 5
B	Ctrl	eas-1(yad70)	eas-1+Peas-1::sbp-1	eas-1+Peas-1::sbp-1(u)	eas-1+Peas-1::sbp-1(c)
Defects (%)	0	100	100	98.1	25
	0	100	97.9	100	31.3
	0	100	94.5	96.5	31.4
C	Ctrl	rnf-145(yad110)	Peas-1::sbp-1(c)
Volume (um3)	1770	2311	2652
	4981	2160	2765
	3990	3070	1828
	3942	2167	2003
	1959	2241	1786
	3306	2260	1978
	4296	1820	2261
	1885	2071	2319
	2092	1253	2463
	1886	1372	2329
		2351
		2496
		1707
		1864
		2032
		2985
		1924
		1803
		1702
D		Ctrl			fat6;fat7			fat1;fat4
Defects (%)	Ctrl	0	0	0	0	0	0	0	0	0
	eas-1(yad70)	100	100	100	100	100	100	100	100	100
	eas-1(yad70);rnf-145(yad110)	8	6.97	7.4	44	36	38	58	54	48

## Sheet: Fig. 6
A		Fatty Acid	Ctrl			15:0			16:0			18:0			18:1			20:4			20:5
Defects (%)	Conc.	Vehicle	0	0	0	100	100	100	100	100	100	100	100	100	100	100	100	100	100	100	100	100	100
		50 µM	0	0	0	100	100	100	100	100	100	90	94	93.3333	94	84	96	94	94	96	94	92	90
		100 µM	0	0	0	100	100	100	100	100	100	94	92	90	78	72	84	78	87	88	84	80	86.6
		200 µM	0	0	0	100	100	100	100	100	100	94	92	86	82	78	80	75	81	84	58	66	66
B	Vehicle	20:5	Mixture 1mM
Defects (%)	100	66	70
	100	58	76
	100	66	66
C	Condition	Ctrl			Ctrl+20:4			fat-1;fat-4+20:4
Defects (%)	Ctrl	0	0	0	0	0	0	0	0	0
	eas-1(yad70)	100	100	100	75	81	84	94	96	100
D	Condition	Ctrl			Ctrl+20:5			fat-1;fat-4+20:5
Defects (%)	Ctrl	0	0	0	0	0	0	0	0	0
	eas-1(yad70)	100	100	100	72	66	60	70	70	68.4
E	Ctrl	eas-1(yad70)	eas-1(yad70);rnf-145(yad110)	rnf-145(yad110)
Composition (%)	27.987	25.6931	29.5067	30.3329
	28.8746	25.2335	29.9322	30.2888
	27.683	25.2663	27.9943	29.0637

## Sheet: Fig. S1
A	L1	L4	D1	D2	D3
Ratio	0.839363	0.518333	2.59062	2.4207	5.48121
	0.856247	0.437778	1.65295	3.56694	4.26119
	0.431741	0.541111	2.86956	4.36178	2.28181
	0.757356	0.395	1.57024	5.60169	3.93649
	0.479981	0.795	1.65169	3.99575	3.30392
	0.441389	0.495556	1.70823	2.98137	5.10538
	1.02508	0.438889	2.79234	3.40486	2.81614
	0.938254	0.535	1.62763	2.72628	3.81311
	0.993729	0.501111	1.48247	3.34607	4.20065
	0.820068	0.52	2.04752	5.28548	4.61789
B	Ctrl	eas-1(yad70)
Length (mm)	1.15	1.21
	1.3	1.35
	1.44	1.25
	1.52	1.27
	1.34	1.23
	1.39	1.29
	1.21	1.19
	1.5	1.45
	1.54	1.24
	1.42	1.24
C	Ctrl		eas-1(yad70)
Defects (%)	Unstarved	Starved	Unstarved	Starved
	0	0	100	100
	0	0	100	90
	0	0	100	100
E	Ctrl	eas-1(yad70)
Amphid neuron number	12	11
	12	11
	12	12
	12	12
	12	12
	12	12
	12	12
	12	12
	12	12
	12	12
	12	12
	12	12
	12	12
	12	12
	12	12
	12	12
	12	12
	12	12
	12	12
	12	12
F	Ctrl	eas-1(yad70)	rnf-145;eas-1	yad70+pf53::eas-1
Benzaldehyde	0.88	0.56	0.8	0.68
Chemotaxis Index	0.91	0.57	0.83	0.843
	0.89	0.56	0.69	0.85
G	Ctrl	eas-1(yad70)	rnf-145;eas-1	yad70+pf53::eas-1
Pyrazine	0.56	0.125	0.6	0.44
Chemotaxis Index	0.48	0.136	0.417	0.47
	0.624	0.172	0.42	0.372
H	Ctrl	eas-1(yad70)	rnf-145;eas-1	yad70+pf53::eas-1
Octanol	-0.296	-0.103	-0.208	-0.62
Chemotaxis Index	-0.349	-0.124	-0.187	-0.476
	-0.303	-0.0746	-0.22	-0.375

## Sheet: Fig. S2
C	RNAi	Vehicle			glo-1			glo-3
Defects (%)	Ctrl	0	0	0	0	0	0	0	0	0
	eas-1(yad70)	100	100	100	100	100	100	100	100	100

## Sheet: Fig. S3
F	Ctrl	eas-1	sec-1
Survival (%)	90.5	11.4	9.7
	90.2	10.7	8.8
	91.7	11.6	9.5
G	Ctrl	eas-1(yad70)	eas-1+Pf53f4.13::eas-1	eas-1+Pf53f4.13::GFP::eas-1
Defects (%)	0	100	0	2.22222
	0	100	0	0
	0	100	4.54545	7.84314

## Sheet: Fig. S4
C	Ctrl	sbp-1 20C	sbp-1 25C
Volume (um3)	3195	2372	3195
	3191	2915	3037
	2020	2337	1699
	3318	2300	2166
	2132	2640	1801
	2806	2986	3096
	2977	2375	1763
	1574	2580	2990
	2531	3120	1830
	3465	2637	3008
	1795	2251
	1681	2001
	2325
	3123
	1701
	1807
	1807
	2472
	2580
	2356
F	Ctrl	eas-1(yad70)	rnf-145(yad110)	eas-1(yad70);rnf-145(yad110)
Signal (%)	63.56	1.2	74.37	55.45
	52.74	3.4	67.4	43.32
	49.38	0.48	63.45	53.32
	69.45	6.24	54.32	39.8
	71.24	3.1	64.9	32.4
	58.6	0.78	70.5	56.4

[truncated: 3 more sheets: Fig. S5, Fig. S6, Fig S8]
